# Supplementary material for: Keeping it cool: Soil sample cold pack storage and DNA shipment up to 1 month does not impact metabarcoding results
Source: Ecol Evol. 2020 Mar 31;10(11):4652–64. doi: 10.1002/ece3.6219 (PMC7297747; doi:10.1002/ece3.6219)
Supplement: Supplementary file 2 — Table S1 [file ECE3-10-4652-s002.xlsx]

## Sheet: SiTable1
ID	Label	repstore	repdna	storage	Loc	time	DNA_conc	Nanodrop	230/260_ratio	260/280__ratio	Bact_qPCR	Fun_qPCR
K1	1a_KS_vapor_shipper	1	a	vapor_shipper	Kansas	0	58	127	0.79	1.89	1.42855e+08	125457
K2	2a_KS_vapor_shipper	2	a	vapor_shipper	Kansas	0	45.3333	122.333	0.85	1.88	1.40935e+08	88587.2
K3	3a_KS_vapor_shipper	3	a	vapor_shipper	Kansas	0	44.3333	119.667	0.71	1.88	1.59598e+08	174349
K4	4a_x2_KS_cooler	4	a	cooler	Kansas	0	105	171.667	1.03	1.92	346659600	554400
K5	5a_x2_KS_cooler	5	a	cooler	Kansas	0	86.3333	151.333	0.77	1.83	2.88559e+08	1.09186e+06
K6	6a_x2_KS_cooler	6	a	cooler	Kansas	0	53	151.333	0.88	1.84	373241900	771150
K7	7a_KS_RNAlater	7	a	RNAlater	Kansas	0	28.8333	54.6667	0.33	1.82	3.40721e+06	34156.4
K8	8a_KS_RNAlater	8	a	RNAlater	Kansas	0	20.9	54.3333	0.34	1.69	6.50388e+06	95045.2
K9	9a_KS_RNAlater	9	a	RNAlater	Kansas	0	93	157	0.69	1.63	2.21168e+07	175667
K10	10a_KS_room_temp	10	a	room_temp	Kansas	0	142	134.667	0.78	1.93	1.56692e+09	5.88754e+06
K11	11a_KS_room_temp	11	a	room_temp	Kansas	0	161.667	140.333	0.67	1.99	1.36535e+09	1.10716e+07
K12	12a_KS_room_temp	12	a	room_temp	Kansas	0	181.333	139	0.71	1.88	3.03228e+09	16864000
K13	1b_KS_vapor_shipper	1	b	vapor_shipper	Kansas	0	153	140.333	0.5	1.85	1047415050	3629925
K14	2b_KS_vapor_shipper	2	b	vapor_shipper	Kansas	0	154	132.667	0.8	1.79	7.02908e+08	2.99283e+06
K15	3b__KS_vapor_shipper	3	b	vapor_shipper	Kansas	0	101.667	143	0.36	1.84	507916500	1.19289e+06
K16	4b_x2_KS_cooler	4	b	cooler	Kansas	0	94.6667	131.667	0.71	1.8	4.40351e+08	1121800
K17	5b_x2_KS_cooler	5	b	cooler	Kansas	0	123.333	121.333	0.82	1.78	1.163e+09	4.59961e+06
K18	6b_x2_KS_cooler	6	b	cooler	Kansas	0	124	114	0.79	1.85	1.22806e+09	5.29385e+06
K19	7b_KS_RNAlater	7	b	RNAlater	Kansas	0	192.667	235	0.94	1.67	1.60017e+09	1.11361e+07
K20	8b_KS_RNAlater	8	b	RNAlater	Kansas	0	234.667	286.333	0.9	1.67	1.25956e+09	1.00203e+07
K21	9b_KS_RNAlater	9	b	RNAlater	Kansas	0	161.333	220.667	1	1.62	1.21528e+08	621133
K22	10b_KS_room_temp	10	b	room_temp	Kansas	0	92.6667	144.333	0.75	1.71	3.10175e+08	1.05574e+06
K23	11b_KS_room_temp	11	b	room_temp	Kansas	0	248.667	311	1.91	1.84	1.21122e+09	3.62827e+06
K24	12b_KS_room_temp	12	b	room_temp	Kansas	0	460	388	1.98	1.86	4.919e+09	3.186e+07
K25	1c_KS_vapor_shipper	1	c	vapor_shipper	Kansas	0	453.333	394.333	1.46	1.85	3.94201e+09	1.70453e+07
K26	2c_KS_vapor_shipper	2	c	vapor_shipper	Kansas	0	363.333	327	1.86	1.83	3.00628e+09	5.26833e+06
K27	3c_KS_vapor_shipper	3	c	vapor_shipper	Kansas	0	423.333	376.667	1.82	1.84	4000182500	9445625
K28	4c_x2_KS_cooler	4	c	cooler	Kansas	0	423.333	349.667	1.94	1.82	1.96702e+09	4.37444e+06
K29	5c_x2_KS_cooler	5	c	cooler	Kansas	0	373.333	324.333	1.6	1.85	2.74033e+09	1.10756e+07
K30	6c_x2_KS_cooler	6	c	cooler	Kansas	0	356.667	311.333	1.61	1.88	2.96847e+09	1.40721e+07
K31	7c_KS_RNAlater	7	c	RNAlater	Kansas	0	206.333	258.667	1.54	1.68	5.25713e+09	3.5208e+07
K32	8c_KS_RNAlater	8	c	RNAlater	Kansas	0	209.333	266.667	1.31	1.69	1632996250	13286125
K33	9c_KS_RNAlater	9	c	RNAlater	Kansas	0	215	259.667	1.32	1.66	1.66918e+09	1.06804e+07
K34	10c_KS_room_temp	10	c	room_temp	Kansas	0	486.667	429	1.98	1.86	4.06421e+09	2.24979e+07
K35	11c_KS_room_temp	11	c	room_temp	Kansas	0	430	383.333	1.67	1.84	3.81785e+09	1.90171e+07
K36	12c_KS_room_temp	12	c	room_temp	Kansas	0	201.667	179.667	1.67	1.81	1.62649e+09	1.11981e+07
S1	1a_SC_vapor_shipper	1	a	vapor_shipper	Swift_Current	0	282.333	276	2.05	1.91	1701913400	6.58533e+06
S2	2a_SC_vapor_shipper	2	a	vapor_shipper	Swift_Current	0	272.667	268.333	1.52	1.89	1.22823e+09	6.19405e+06
S3	3a_SC_vapor_shipper	3	a	vapor_shipper	Swift_Current	0	294.333	250	1.81	1.9	2.12943e+09	5.94613e+06
S4	4a_x2_SC_cooler	4	a	cooler	Swift_Current	0	323.333	290.667	1.64	1.85	1920367200	6.94873e+06
S5	5a_x2_SC_cooler	5	a	cooler	Swift_Current	0	253.667	241	1.86	1.95	1.70405e+09	4.67362e+06
S6	6a_x2_SC_cooler	6	a	cooler	Swift_Current	0	294.667	265	1.77	1.93	2.45842e+09	6.44695e+06
S7	7a_SC_RNAlater	7	a	RNAlater	Swift_Current	0	112.667	115.333	0.42	1.91	3.52006e+08	1.87863e+06
S8	8a_SC_RNAlater	8	a	RNAlater	Swift_Current	0	111	99.3333	0.52	1.92	3.59047e+08	2.70173e+06
S9	9a_SC_RNAlater	9	a	RNAlater	Swift_Current	0	125.333	104.667	1.4	1.92	4.29684e+08	3.65642e+06
S10	10a_SC_room_temp	10	a	room_temp	Swift_Current	0	316.667	270.333	1.98	1.82	1.14533e+09	4.38152e+06
S11	11a_SC_room_temp	11	a	room_temp	Swift_Current	0	276.333	243.333	1.75	1.9	1.08361e+09	4.94051e+06
S12	12a_SC_room_temp	12	a	room_temp	Swift_Current	0	260	231	1.86	1.88	1.44633e+09	6.82396e+06
S13	1b_SC_vapor_shipper	1	b	vapor_shipper	Swift_Current	0	265.667	278.667	2.08	1.93	2.16354e+09	6.88663e+06
S14	2b_SC_vapor_shipper	2	b	vapor_shipper	Swift_Current	0	265	292.333	1.8	1.88	1.48229e+09	5.01462e+06
S15	3b__SC_vapor_shipper	3	b	vapor_shipper	Swift_Current	0	252.333	233.333	1.89	1.89	1.01301e+09	3.91419e+06
S16	4b_x2_SC_cooler	4	b	cooler	Swift_Current	0	267.667	265.667	1.88	1.84	1.31116e+09	5.40642e+06
S17	5b_x2_SC_cooler	5	b	cooler	Swift_Current	0	256.333	248	1.25	1.92	1.51951e+09	4.46253e+06
S18	6b_x2_SC_cooler	6	b	cooler	Swift_Current	0	273.333	243.333	1.8	1.93	1.86113e+09	5.89264e+06
S19	7b_SC_RNAlater	7	b	RNAlater	Swift_Current	0	104.667	109.667	1.28	1.91	2.13621e+08	1.35432e+06
S20	8b_SC_RNAlater	8	b	RNAlater	Swift_Current	0	129.667	114.667	1.79	1.89	4.01876e+08	2.7182e+06
S21	9b_SC_RNAlater	9	b	RNAlater	Swift_Current	0	112.667	94.3333	1.58	1.86	2.47695e+08	1.96078e+06
S22	10b_SC_room_temp	10	b	room_temp	Swift_Current	0	278.667	247.333	0.8	1.85	1193016000	5.58133e+06
S23	11b_SC_room_temp	11	b	room_temp	Swift_Current	0	315.667	278	1.95	1.89	7.21082e+08	4.88755e+06
S24	12b_SC_room_temp	12	b	room_temp	Swift_Current	0	281	252	1.68	1.9	1090931920	6.33527e+06
S25	1c_SC_vapor_shipper	1	c	vapor_shipper	Swift_Current	0	281.667	277.667	1.91	1.87	9.40247e+08	5.39286e+06
S26	2c_SC_vapor_shipper	2	c	vapor_shipper	Swift_Current	0	294	295.333	1.28	1.89	1.00608e+09	5.50582e+06
S27	3c_SC_vapor_shipper	3	c	vapor_shipper	Swift_Current	0	247.667	221.667	1.61	1.92	9.83231e+08	4.08117e+06
S28	4c_x2_SC_cooler	4	c	cooler	Swift_Current	0	266	263.667	1.49	1.86	1365665280	4.26084e+06
S29	5c_x2_SC_cooler	5	c	cooler	Swift_Current	0	253.667	237	0.43	1.93	1.59252e+09	5.4423e+06
S30	6c_x2_SC_cooler	6	c	cooler	Swift_Current	0	296	234.333	0.33	1.91	1420459600	3.65291e+06
S31	7c_SC_RNAlater	7	c	RNAlater	Swift_Current	0	112	113.333	1.07	1.83	360416000	2.20315e+06
S32	8c_SC_RNAlater	8	c	RNAlater	Swift_Current	0	121.667	114.667	1.61	1.91	3.77044e+08	2.06465e+06
S33	9c_SC_RNAlater	9	c	RNAlater	Swift_Current	0	139.333	124.333	1.53	1.9	4.83995e+08	2.61231e+06
S34	10c_SC_room_temp	10	c	room_temp	Swift_Current	0	279.333	248.333	1.91	1.89	1.33237e+09	5.2909e+06
S35	11c_SC_room_temp	11	c	room_temp	Swift_Current	0	262.667	262	1.95	1.91	1.25102e+09	4.61282e+06
S36	12c_SC_room_temp	12	c	room_temp	Swift_Current	0	336.667	293.333	0.31	1.92	2.49978e+09	5.3978e+06
